# Supplementary material for: Comparative analysis of Feedlot and Free-range cattle management on Botswana beef quality: a study of sustainability, post-mortem examination, and SWOT analysis
Source: Trop Anim Health Prod. 2025 Mar 10;57(2):109. doi: 10.1007/s11250-025-04355-1 (PMC11891096; doi:10.1007/s11250-025-04355-1)
Supplement: Supplementary file 1 — Supplementary file1 (XLSX 18 KB) [file 11250_2025_4355_MOESM1_ESM.xlsx]

## Sheet: Sheet1
Title	Examining the effect of Feedlot versus Free- Range cattle management on Botswana beef quality through sustainability assessment, post-mortem examinations, and SWOT analysis.
Journal	Tropical Animal Health and Production
Authors	Brianna Parsons1,2, Joshuah Makore3, Boisy Motube4, Gregory Thato Rakobe3, Solomon Stephen Ramabu3
Affiliations	1. University of Pennsylvania School of Veterinary Medicine, Center for Stewardship Agriculture and Food Security, New Bolton Center, Kennett Square PA, USA
	2. FAIR Farms Gambia, Sanyang Village, The Gambia (www.vet.upenn.edu/FAIR-farms)
	3.Department of Veterinary Sciences, Botswana University of Agriculture and Natural Resources, Content Farm, Gaborone, Botswana
	4. Multispecies Abattoir Botswana, Gaborone, Botswana
Corresponding Author	bpars@vet.upenn,edu
Animal Identity	Free Range or Feedlot	Date of Slaughter	Breed	Sex	Dentition	Premium	Grade 1	Grade2	Grade 3	Cannery	HDM#1	HDM#2	Carcas weight	Fat colour	Conformation	Detained (y/n)	if yes, reason	Red offal PM decision #1 Head	Reason	Red offal PM decision#2 liver	Reason	Red offal PM decision#3 lungs	Reason	Red Offal #4 heart	Reason	Red offal #5 Spleen	Reason	Red offal #6 Tongue	Reason	Green offal#1 Small & Large Tripe	Reason	Green offal #2 Intestine	Reason
1	Feedlot	12.05.23	Tswana	Male	0	Yes	No	No	No	No	110.28	111.98		white	Good	No	No	Passed		Passed		Condemned	Empysema	Passed		Passed		Passed		Passed		Passed
2	Feedlot	12.05.23	Tswana	Male	2	Yes	No	No	No	No	122.09	120.69		white	Good	No	No	Passed		Passed		Condemned	Pleurisy	Passed		Passed		Passed		Passed		Passed
3	Feedlot	12.05.23	Tswana	Male	0	Yes	No	No	No	No	113.98	114.10		white	Good	NO	No	Passed		Condemned	Contamination Pus	Condemned	Abscess	Condemned	Contamination pus	Condemned	Contamination Pus	Detained	C.bovis	Condemned	Contamination pus	Condemned	Contamination pus
4	Feedlot	12.05.23	Tswana	Male	0	Yes	No	No	No	No	115.62	114.97		white	Good	Yes	Cysticercus bovis	Detained	Cysticercus bovis	Condemned	S. Hepatica	Condemned	Pleurisy	Detained	C.bovis	Condemned	PTS	Passed		Passed		Condemned	Enteritis
5	Feedlot	12.05.23	Tswana	Male	2	Yes	No	No	No	No	107.36	108.72		white	Good	No	No	Passed		Condemned	HYD	Condemned	Pleurisy	Passed		Passed		Passed		Passed		Passed
6	Feedlot	12.05.23	Tswana	Male	0	Yes	No	No	No	No	125.44	123.27		white	Good	No	No	Passed		Condemned	S. Hepatica	Condemned	Abscess	Passed		Passed		Passed		Passed		Condemned	Enteritis
7	Feedlot	12.05.23	Tswana	Male	0	Yes	No	No	No	No	108.66	109.11		white	Good	No	No	Passed		Passed		Condemned	Pleurisy	Passed		Passed		Passed		Passed		Condemned	Enteritis
8	Feedlot	12.05.23	Tswana	Male	0	Yes	No	No	No	No	120.08	120.12		white	Good	No	No	Passed		Passed		Condemned	Empysema	Passed		Passed		Passed		Passed		Passed
9	Feedlot	12.05.23	Tswana	Male	0	Yes	No	No	No	No	134.22	141.93		white	Good	No	No	Passed		Condemned	HYD	Passed		Passed		Passed		Passed		Passed		Condemned	Enteritis
10	Feedlot	12.05.23	Tswana	Male	0	Yes	No	No	No	No	114.47	117.97		white	Good	No	No	Passed		Passed		Passed		Passed		Passed		Passed		Condemned	Erosion	Passed
11	Feedlot	12.05.23	Tswana	Male	0	Yes	No	No	No	No	109.08	109.28		white	Good	No	No	Passed		Passed		Condemned	Empysema	Passed		Passed		Passed		Passed		Passed
12	Feedlot	12.05.23	Tswana	Male	0	Yes	No	No	No	No	103.31	104.54		white	Good	No	No	Passed		Passed		Condemned	Empysema	Passed		Passed		Passed		Passed		Condemned	Enteritis
13	Feedlot	12.05.23	Tswana	Male	0	Yes	No	No	No	No	120.36	123.54		white	Good	No	No	Passed		Condemned	HYD	Condemned	Pleurisy	Passed		Condemned	PTS	Passed		Passed		Passed
14	Feedlot	12.05.23	Tswana	Male	2	Yes	No	No	No	No	133.90	137.66		white	Good	No	No	Passed		Passed		Passed		Passed		Passed		Passed		Passed		Passed
15	Feedlot	12.05.23	Tswana	Male	0	Yes	No	No	No	No	121.60	121.41		white	Good	No	No	Passed		Passed		Condemned	Empysema	Passed		Passed		Passed		Passed		Passed
16	Feedlot	12.05.23	Tswana	Male	0	Yes	No	No	No	No	107.78	109.50		white	Good	No	No	Passed		Passed		Condemned	Empysema	Passed		Passed		Passed		Passed		Passed
17	Feedlot	12.05.23	Tswana	Male	0	Yes	No	No	No	No	118.65	121.51		white	Good	No	No	Passed		Passed		Condemned	Pleurisy	Passed		Passed		Passed		Condemned	Erosion	Passed
18	Feedlot	12.05.23	Tswana	Male	0	Yes	No	No	No	No	110.54	111.32		white	Good	No	No	Passed		Condemned	Congestion Ingesta	Passed		Passed		Passed		Passed		Passed		Passed
19	Feedlot	12.05.23	Tswana	Male	0	Yes	No	No	No	No	133.94	133.08		white	Good	No	No	Passed		Passed		Condemned	Pleurisy	Passed		Passed		Passed		Condemned	Erosion	Condemned	Enteritis
20	Feedlot	12.05.23	Tswana	Male	2	Yes	No	No	No	No	145.19	149.31		white	Good	No	No	Passed		Passed		Condemned	Empysema	Passed		Passed		Passed		Passed		Passed
21	Feedlot	12.05.23	Tswana	Male	0	Yes	No	No	No	No	111.44	110.62		white	Good	No	No	Passed		Passed		Passed		Passed		Passed		Passed		Passed		Passed
22	Feedlot	12.05.23	Tswana	Male	0	Yes	No	No	No	No	136.64	135.27		white	Good	No	No	Passed		Condemned	Abscess	Passed		Passed		Passed		Passed		Passed		Passed
23	Feedlot	12.05.23	Tswana	Male	0	Yes	No	No	No	No	110.91	110.66		white	Good	No	No	Passed		Condemned	S.Hepatica	Passed		Passed		Passed		Passed		Passed		Passed
24	Feedlot	12.05.23	Tswana	Male	0	Yes	No	No	No	No	114.09	108.60		white	Good	No	No	Passed		Condemned	PTS	Condemned	Pleurisy	Passed		Condemned	Congestion	Passed		Passed		Passed
25	Feedlot	12.05.23	Tswana	Male	0	Yes	No	No	No	No	109.12	111.02		white	Good	No	No	Passed		Passed		Condemned	Empysema	Passed		Passed		Passed		Passed		Passed
26	Free range	23.05.23	Tswana	Female	Aged	No	No	Yes	No	No	99.24	98.78		Yellow	Fair	No	No	Passed		Passed		Passed		Passed		Passed		Passed		Passed		Condemned	Enteritis
27	Free range	23.05.23	Tswana	Male	0	No	Yes	No	No	No	90.92	92.39		None	Poor	No	No	Passed		Passed		Passed		Passed		Passed		Passed		Passed		Passed
28	Free range	23.05.23	Tswana	Male - bull	8	No	No	Yes	No	No	129.42	135.03		Cream	Good	No	No	Passed		Passed		Passed		Passed		Passed		Passed		Passed		Passed
29	Free range	23.05.23	Simmental Cross	Male- bull	8	No	no	Yes	No	No	122.41	129.00		Yellow	Good	No	No	Passed		Passed		Passed		Passed		Passed		Passed		Condemned	haemorrhages	Passed
30	Free range	23.05.23	Tswana	Male	0	No	Yes	No	No	No	60.85	61.11		white	Fair	Yes	Cysticercus bovis	Detained	Cysticercus bovis	detained	cysticercus bovis	Detained	Cysticercus bovis	Detained	Cysticercus bovis	detained	Cysticercus bovis	Detained		detained	Cysticercus bovis	detained	Cysticercus bovis
31	Free range	23.05.23	Tswana	Male	0	No	Yes	No	No	No	58.76	58.36		None	Poor	No	No	Passed		passed		Passed		Passed		Passed		Passed		Passed		Condemned	Enteritis
32	Free range	23.05.23	Tswana	Male	0	No	Yes	No	No	No	96.32	97.70		Cream	Fair	No	No	Passed		passed		Passed		Passed		Passed		Passed		Condemned	blot	Passed
33	Free range	23.05.23	Tswana	Male	0	No	Yes	No	No	No	99.48	100.65		None	Fair	No	No	Passed		passed		Passed		Passed		Passed		Passed		Passed		Condemned	Enteritis
34	Free range	23.05.23	Tswana	Male	2	No	Yes	No	No	No	94.69	97.58		white	Good	No	No	Passed		Condemned	S. Hepatica	Passed		Passed		Passed		Passed		Passed		Condemned	Enteritis
35	Free range	23.05.23	Tswana	Male	0	No	Yes	No	No	No	118.78	120.38		None	Poor	No	No	Passed		Passed		Passed		Passed		Passed		Passed		Passed		Passed
36	Free range	23.05.23	Tswana	Male	0	No	Yes	No	No	No	87.74	87.12		None	Fair	No	No	Passed		Passed		Passed		Passed		Passed		Passed		Passed		Passed
37	Free range	23.05.23	Tswana	Male	4	No	No	Yes	No	No	113.58	115.17		cream	Good	Yes	Cysticercus bovis	Detained	Cysticercus bovis	detained	cysticercus bovis	Detained	Cysticercus bovis	Detained	Cysticercus bovis	detained	Cysticercus bovis	Detained		detained	Cysticercus bovis	detained	Cysticercus bovis
38	Free range	23.05.23	Tswana	Male	0	No	Yes	No	No	No	84.25	84.89		None	fair	No	No	Passed		Passed		Passed		Passed		Passed		Passed		Condemned	Paramphystomum	passed
39	Free range	23.05.23	Tswana	Male	6	No	No	Yes	No	No	113.58	115.17		Yellow	Good	No	No	Passed		Passed		Passed		Passed		Passed		Passed		Condemned	Paramphystomum	passed
40	Free range	23.05.23	Tswana	Male	6	No	No	Yes	No	No	84.25	84.89		Yellow	Good	No	No	Passed		Passed		Passed		Passed		Passed		Passed		Condemned	Paramphystomum	passed
41	Free range	23.05.23	Tswana	Male	0	No	Yes	No	No	No	129.76	132.66		None	Fair	No	No	Passed		Passed		Passed		Passed		Passed		Passed		Condemned	Paramphystomum	passed
42	Free range	23.05.23	Tswana	Male	2	No	Yes	No	No	No	72.06	75.88		white	Fair	Yes	Cysticercus bovis	Detained	Cysticercus bovis	detained	cysticercus bovis	Detained	Cysticercus bovis	Detained	Cysticercus bovis	detained	Cysticercus bovis	Detained		detained	Cysticercus bovis	Condemned	Enteritis
43	Free range	23.05.23	Tswana	Male	0	No	Yes	No	No	No	86.76	86.68		None	Fair	No	No	Passed		Condemned	S. Hepatica	Passed		Passed		Passed		Passed		Passed		Condemned	Enteritis
44	Free range	23.05.23	Tswana	Male	1	No	Yes	No	No	No	85.04	86.92		None	Fair	No	No	Passed		Passed		Passed		Passed		Passed		Passed		condemned	Paramphystomum	Passed
45	Free range	23.05.23	Tswana	Male	0	No	Yes	No	No	No	65.70	64.56		None	Fair	No	No	Passed		Passed		Passed		Passed		Passed		Passed		Condemned	Paramphystomum	Passed
46	Free range	23.05.23	Tswana	Male	0	No	Yes	No	No	No	66.89	67.08		None	Poor	No	No	Passed		Passed		Passed		Passed		Passed		Passed		Passed		Passed
47	Free range	23.05.23	Tswana	Male	0	No	Yes	No	No	No	77.01	78.82		None	Poor	No	No	Passed		Passed		Passed		Passed		Passed		Passed		Passed		Passed
48	Free range	23.05.23	Tswana	Female	0	No	Yes	No	No	No	71.11	69.00		None	Poor	No	No	Passed		Passed		Passed		Passed		Passed		Passed		Condemned	Paramphystomum	Passed
49	Free range	23.05.23	Tswana	Male	0	No	Yes	No	No	No	72.88	75.87		None	Fair	No	No	Passed		Passed		Passed		Passed		Passed		Passed		Passed		Passed
